# Supplementary material for: Discovery of Novel Inhibitors and Fluorescent Probe Targeting NAMPT
Source: Sci Rep. 2015 Jul 31;5:12657. doi: 10.1038/srep12657 (PMC4521150; doi:10.1038/srep12657)
Supplement: Supplemental dataset S1 [file srep12657-s2.xls]

## Sheet: 46个抑制剂和对应类似物
Supplemental dataset S1. Structure and activity of 46 non-fluorescent NAMPT inhibitors and their 454 corresponding analogues
46 non-fluorescent NAMPT inhibitors					454 corresponding analogues
ID number	Structure	Molecular weight	IC50 (nM)	Concentration-response curve	ID number	NAMPT inhibition activity at 20 μM	Notes
1932-0007		205.28	408.57±1.83		none
6466-0191		447.49	59.41±1.15		6466-0176	No
					6466-0194	No
					6466-0843	No
					7213-0163	No
					7213-0167	No
C201-1487		449.55	171.89±17.31		C201-1481	No
					F402-0377	No
C201-1928		444.52	1453.80±51.73		C201-1487	Yes	IC50 = 171.89±17.31 nM This compound is one of 46 non-fluorescent NAMPT inhibitors.
C804-0859		437.93	703.75±16.70		C804-0687	No
					C804-0689	No
					C906-0617	No
					C906-0889	No
C852-0409		431.54	1279.78±153.62		C804-0722	No
					C804-0837	No
					C852-0353	No
					C852-0412	No
					C852-0435	No
					C852-0487	No
					C906-0479	No
					C906-0481	No
					C906-0512	No
					C906-0534	No
					C906-0537	No
					C906-0550	No
					C906-0551	No
					C906-0573	No
					C906-0581	No
					C906-0590	No
					C906-0604	No
					C906-0919	No
					C906-0922	No
					C906-1003	No
					K906-2542	No
C852-0431		435.5	868.93±67.24		C667-0254	No
					C852-0354	No
					C852-0356	No
					C852-0357	No
					C852-0379	Yes	2 μM<IC50<20 μM
					C852-0397	No
					C852-0436	No
					C852-0437	No
					C852-0438	No
					C852-0441	No
					C906-0505	No
					C906-0555	No
					C906-0943	No
D301-0025		389.42	1161.57±136.26		D301-0042	No
					D301-0052	No
					D301-0127	No
					D301-0131	No
					D561-0680	No
					D561-0776	No
D301-0228		403.44	688.86±60.56		D301-0057	No
					D301-0076	Yes	2 μM<IC50<20 μM
					D301-0079	No
					D301-0080	No
					D301-0100	No
					D301-0103	No
					D301-0209	No
					D301-0211	No
					D301-0231	No
					D301-0232	No
					D301-0252	No
					D301-0255	No
					D301-0282	No
					D301-0290	No
					D301-0303	No
					D561-0681	No
					D561-0682	No
					D561-0777	No
					D561-0778	No
					D561-0801	No
					D561-0813	No
D515-0654		464.53	282.76±19.20		D245-0503	No
					D494-0252	No
					D494-0266	No
					D494-0423	No
					D494-0424	No
					D494-0451	No
					D494-0474	No
					D494-0478	No
					D494-0482	No
					D494-0498	No
					D494-0649	No
					D494-0662	No
					D515-0502	No
					D515-0503	No
					D515-0547	No
					D515-0548	No
					D515-0549	No
					D515-0601	No
					D515-0602	No
					D515-0663	No
					D515-0669	No
					D515-0677	No
					D515-0691	No
					D515-0692	No
					D515-0738	No
					D515-0739	No
					D515-0741	No
					D515-0745	No
					D515-0751	No
					D515-0752	No
					D515-0753	No
					D515-0760	No
					D515-0783	No
					D515-0784	No
					D515-0835	No
					D515-0844	No
					D515-0850	No
					D515-0871	No
D633-0045		266.26	416.44±30.66		8012-7739	No
					D632-0045	No
					D632-0046	No
					D632-0126	No
					D632-0135	No
					D632-0145	No
					D632-0169	No
					D632-0174	No
					D632-0176	No
					D633-0046	No
					D633-0126	No
					D633-0135	No
E019-0970		395.46	298.36±32.10		E019-0109	No
					E019-0744	No
E019-0971		395.46	197.71±4.25		E019-0086	No
					E019-0110	No
					E019-0120	No
					E019-0152	No
					E019-0291	No
					E019-0374	No
					E019-0396	No
					E019-0402	No
					E019-0413	No
					E019-0416	No
					E019-0418	No
					E019-0435	No
					E019-0437	No
					E019-0689	No
					E019-0923	No
					E019-0951	No
					E019-0963	No
					E019-0967	No
					E019-0969	No
					E019-0975	No
					E019-0991	No
					E019-0999	No
					E019-1004	No
					E019-1014	No
					E019-1061	No
					E019-1139	No
					E019-1140	No
E207-0481		294.31	738.61±37.77		E207-0269	No
					E207-0285	No
					E207-0286	Yes	2 μM<IC50<20 μM
					E207-0439	No
					E204-0444	Yes	2 μM<IC50<20 μM
					E207-0447	No
					E207-0477	No
					E207-0491	Yes	2 μM<IC50<20 μM
					E207-0513	No
					E207-0784	No
					E207-0815	No
					E207-0853	No
E524-1566		408.46	139.73±7.31		E524-0001	No
					E524-0054	No
					E524-0295	No
					E524-0296	No
					E524-0299	No
					E524-0302	No
					E524-1310	No
					E524-1573	Yes	2 μM<IC50<20 μM
					E524-1581	No
					E524-1589	No
					E524-1699	No
					E524-1735	No
					E524-1748	No
					E524-1758	No
					E524-1772	Yes	This compound is one of 9 fluorescent compounds.
					F752-0012	No
					F752-0018	No
					F752-0024	No
					F752-0025	No
					F752-0137	No
					F752-0167	No
					F752-0186	No
E524-1597		438.49	75.86±3.51		C700-2724	No
					C799-0387	No
					E524-0113	No
					E524-0293	No
					E524-0303	No
					E524-1284	No
					E524-1354	No
					E524-1372	No
					E524-1470	No
					E524-1489	No
					E524-1499	No
					E524-1586	No
					E524-1642	No
					E524-1754	No
					E524-1780	No
					E772-0061	Yes	2 μM<IC50<20 μM
					E772-0101	No
					F752-0095	No
					F752-0200	No
					L986-0500	No
E524-1599		422.49	97.77±3.13		C799-0381	No
					E524-1295	No
					E524-1326	No
					E524-1338	No
					E524-1568	No
					E524-1612	No
E524-1626		388.47	393.38±8.51		E524-1357	No
					E524-1613	No
					E524-1662	No
					E524-1673	No
					E524-1695	No
E524-1627		422.49	85.52±11.14		E524-0298	No
					E524-1347	No
					E524-1773	No
					F038-0074	No
					F752-0045	No
					F752-0077	No
E524-1628		422.49	70.94±0.74		E524-0181	No
					E524-0210	No
					E524-0230	No
					E524-0269	No
					E524-0272	No
					E524-1311	No
					E524-1342	No
					E524-1469	No
					E524-1471	No
					E524-1601	No
					E524-1728	No
					E524-1767	No
					F038-0144	No
					F038-0194	No
					F038-0195	No
					F752-0026	No
					F752-0049	No
					F752-0118	No
					F752-0175	No
E524-1763		436.52	252.55±17.89		E524-1306	No
					E524-1323	No
					E524-1324	No
					F038-0190	No
E532-1503		402.9	957.35±66.68		C799-0399	No
					C799-0418	No
					E532-0402	No
					E532-0413	No
					E532-0425	No
					E532-0538	No
					E532-0558	No
					E532-0638	No
					E532-0651	No
					E532-0683	No
					E532-0827	No
					E532-0831	No
					E532-0921	No
					E532-0925	No
					E532-1209	No
					E532-1263	No
					E532-1271	No
					E532-1304	No
					E532-1402	No
					E532-1413	No
					E532-1439	No
					E532-1452	No
					E532-1506	No
					E532-1508	No
					E532-1515	No
					E532-1539	No
					E532-1559	No
					E532-1592	No
					E532-1614	No
					E532-1706	No
					E532-1708	No
					E532-1803	No
					E532-1852	No
					E532-1953	No
					E532-1976	No
					E532-2276	No
					E532-2984	No
					G370-0078	No
E532-1707		386.45	1139.42±57.62		C799-0515	No
					C799-0521	No
					C799-0528	No
					E532-0101	No
					E532-0112	No
					E532-0150	No
					E532-0200	No
					E532-0284	No
					E532-0293	No
					E532-0914	No
					E532-0978	No
					E532-1004	No
					E532-1098	No
					E532-1119	No
					E532-1122	No
					E532-1125	No
					E532-1128	No
					E532-1278	No
					E532-1564	No
					E532-1569	No
					E532-1698	No
					E532-1702	No
					E532-1703	No
					G370-0148	No
					G370-0491	No
					G370-0593	No
					G370-0834	No
					G370-1593	No
E567-0011		273.34	1619.46±57.90		E567-0086	No
					E567-0281	No
					E569-0318	No
E567-0014		331.76	411.35±28.06		E207-0278	No
					E567-0019	No
					E567-0024	No
					E567-0225	No
E567-0089		295.34	62.65±2.89		E567-0020	Yes	2 μM<IC50<20 μM
					E567-0025	No
					E567-0122	No
					E567-0126	No
					E567-0133	No
					E567-0139	No
					E567-0212	No
					E569-0117	No
					E569-0134	No
					E569-0217	No
E567-0222		297.32	171.17±10.65		E567-0017	No
					E567-0068	No
					E567-0081	No
					E569-0065	No
					E569-0215	No
E567-0238		339.35	86.92±2.77		E567-0047	No
					E567-0173	Yes	2 μM<IC50<20 μM
					E567-0215	No
					E569-0046	No
					E569-0078	No
					E569-0079	No
E567-0248		309.33	249.54±40.67		E569-0237	No
E567-0299		355.4	202.39±17.61		E207-0565	No
					E569-0054	No
E567-0302		355.4	400.79±11.15		E569-0193	No
E567-0304		341.44	125.74±4.23		E567-0228	No
					E569-0144	No
E589-3083		478.57	116.34±13.15		E203-1585	No
					E203-1590	No
					E511-5384	No
					E511-5408	No
					E589-3238	No
F255-0028		419.49	562.54±22.10		F255-0268	No
					F255-0540	No
					F779-0397	No
					F779-0935	No
					F779-7115	No
					F784-0289	No
F671-0003		384.44	85.05±6.42		F353-0662	No
					F353-0811	No
					F354-0003	No
					F671-0146	No
					F680-0579	No
					M049-0244	Yes	This compound is one of 9 fluorescent compounds.
					M049-0682	No
					M049-0688	Yes	This compound is one of 9 fluorescent compounds.
					M049-1514	No
F671-0184		403.51	132.82±1.27		F353-0204	No
					F353-0213	No
					F353-0430	No
					F353-0803	No
					F353-0807	No
					F353-0849	No
					F354-0203	No
					F354-0427	No
					F671-0185	Yes	2 μM<IC50<20 μM
F671-0199		412.5	170.90±16.78		F353-0229	No
					F353-0661	No
					F680-0578	No
F704-0076		448.91	1001.94±57.01		F038-0100	No
					F038-0169	No
					F038-0200	No
					F704-0117	No
					F704-0144	No
					F704-0232	No
					G884-0384	No
					G884-0649	No
					G884-0743	No
F704-0088		448.91	295.56±7.61		F038-0019	No
					F038-0181	No
					F704-0092	No
					F704-0180	Yes	2 μM<IC50<20 μM
					F704-0241	No
					F704-0246	No
					G884-0418	No
					G884-0422	No
					G884-1048	No
F704-0231		432.46	1445.03±143.43		C700-2222	No
					C700-2723	No
					E772-0221	Yes	2 μM<IC50<20 μM
					F674-0281	No
					F674-0305	No
					F704-0164	No
					F704-0254	No
					G884-0821	No
					G884-0951	No
F704-0251		493.36	517.16±37.89		F038-0199	No
					F674-0302	No
					F677-0302	No
G357-1532		451.53	1135.91±65.14		C679-2178	No
					C679-5634	No
					G265-0412	No
					G265-0414	No
					G357-1508	No
					G357-1695	No
					G357-1744	No
					G357-1838	No
					G357-2005	No
					G357-2090	No
					G357-2118	No
					G808-0164	No
G751-5914		424.5	617.01±30.26		F688-0079	No
					F688-0083	No
					F688-0105	No
					G751-0561	No
					G751-0753	No
					G751-1409	No
					G751-1816	No
					G751-2184	No
					G751-5515	No
					G751-5840	No
					G751-5881	No
					G751-5885	No
					G751-5887	No
					G751-5901	No
					G751-5903	No
					G751-5922	No
					G751-5942	No
					G751-5952	No
					G751-5968	No
					G751-5976	No
					G751-6021	No
M350-0100		373.37	60.16±3.63		M339-1288	No
M350-0814		403.4	117.70±10.75		M339-0751	No
					M339-0814	No
					M350-0751	No
					P162-1115	No
M350-1052		387.4	60.85±2.61		M350-0100	Yes	IC50 = 60.16±3.63 nM This compound is one of 46 non-fluorescent NAMPT inhibitors.
