# Supplementary material for: Discovery of Novel Inhibitors and Fluorescent Probe Targeting NAMPT
Source: Sci Rep. 2015 Jul 31;5:12657. doi: 10.1038/srep12657 (PMC4521150; doi:10.1038/srep12657)
Supplement: Supplemental dataset S2 [file srep12657-s3.xls]

## Sheet: Sheet1
Supplemental dataset S2. Structure and activity of 9 fluorescent compounds
ID number	Structure	Molecular weight	Fluorescence detection	NAMPT activity detection	IC50
1656-0105		285.19			unclear
4300-0003		262.27			unclear
5282-0525		325.37			unclear
5611-1972		424.48			unclear
D420-6431		403.44
E524-1772		487.36
G122-1637		369.49
M049-0244		398.47
M049-0688		370.41
