# Supplementary material for: Discovery of Novel Inhibitors and Fluorescent Probe Targeting NAMPT
Source: Sci Rep. 2015 Jul 31;5:12657. doi: 10.1038/srep12657 (PMC4521150; doi:10.1038/srep12657)
Supplement: Supplemental dataset S3 [file srep12657-s4.xls]

## Sheet: Supplementary Table 3
Supplemental dataset S3. Structure of 454 analogues corresponding to 46 non-fluorescent NAMPT inhibitors
IDNUMBER	structure
6466-0176
6466-0194
6466-0843
7213-0163
7213-0167
8012-7739
C201-1481
C201-1487
C667-0254
C679-2178
C679-5634
C700-2222
C700-2723
C700-2724
C799-0381
C799-0387
C799-0399
C799-0418
C799-0515
C799-0521
C799-0528
C804-0687
C804-0689
C804-0722
C804-0837
C852-0353
C852-0354
C852-0356
C852-0357
C852-0379
C852-0397
C852-0412
C852-0435
C852-0436
C852-0437
C852-0438
C852-0441
C852-0487
C906-0479
C906-0481
C906-0505
C906-0512
C906-0534
C906-0537
C906-0550
C906-0551
C906-0555
C906-0573
C906-0581
C906-0590
C906-0604
C906-0617
C906-0889
C906-0919
C906-0922
C906-0943
C906-1003
D245-0503
D301-0042
D301-0052
D301-0057
D301-0076
D301-0079
D301-0080
D301-0100
D301-0103
D301-0127
D301-0131
D301-0209
D301-0211
D301-0231
D301-0232
D301-0252
D301-0255
D301-0282
D301-0290
D301-0303
D494-0252
D494-0266
D494-0423
D494-0424
D494-0451
D494-0474
D494-0478
D494-0482
D494-0498
D494-0649
D494-0662
D515-0502
D515-0503
D515-0547
D515-0548
D515-0549
D515-0601
D515-0602
D515-0663
D515-0669
D515-0677
D515-0691
D515-0692
D515-0738
D515-0739
D515-0741
D515-0745
D515-0751
D515-0752
D515-0753
D515-0760
D515-0783
D515-0784
D515-0835
D515-0844
D515-0850
D515-0871
D561-0680
D561-0681
D561-0682
D561-0776
D561-0777
D561-0778
D561-0801
D561-0813
D632-0045
D632-0046
D632-0126
D632-0135
D632-0145
D632-0169
D632-0174
D632-0176
D633-0046
D633-0126
D633-0135
E019-0086
E019-0109
E019-0110
E019-0120
E019-0152
E019-0291
E019-0374
E019-0396
E019-0402
E019-0413
E019-0416
E019-0418
E019-0435
E019-0437
E019-0689
E019-0744
E019-0923
E019-0951
E019-0963
E019-0967
E019-0969
E019-0975
E019-0991
E019-0999
E019-1004
E019-1014
E019-1061
E019-1139
E019-1140
E203-1585
E203-1590
E207-0269
E207-0278
E207-0285
E207-0286
E207-0439
E207-0447
E207-0477
E207-0491
E207-0513
E207-0565
E207-0784
E207-0815
E207-0853
E511-5384
E511-5408
E524-0001
E524-0054
E524-0113
E524-0181
E524-0210
E524-0230
E524-0269
E524-0272
E524-0293
E524-0295
E524-0296
E524-0298
E524-0299
E524-0302
E524-0303
E524-1284
E524-1295
E524-1306
E524-1310
E524-1311
E524-1323
E524-1324
E524-1326
E524-1338
E524-1342
E524-1347
E524-1354
E524-1357
E524-1372
E524-1469
E524-1470
E524-1471
E524-1489
E524-1499
E524-1568
E524-1573
E524-1581
E524-1586
E524-1589
E524-1601
E524-1612
E524-1613
E524-1642
E524-1662
E524-1673
E524-1695
E524-1699
E524-1728
E524-1735
E524-1748
E524-1754
E524-1758
E524-1767
E524-1772
E524-1773
E524-1780
E532-0101
E532-0112
E532-0150
E532-0200
E532-0284
E532-0293
E532-0402
E532-0413
E532-0425
E532-0538
E532-0558
E532-0638
E532-0651
E532-0683
E532-0827
E532-0831
E532-0914
E532-0921
E532-0925
E532-0978
E532-1004
E532-1098
E532-1119
E532-1122
E532-1125
E532-1128
E532-1209
E532-1263
E532-1271
E532-1278
E532-1304
E532-1402
E532-1413
E532-1439
E532-1452
E532-1506
E532-1508
E532-1515
E532-1539
E532-1559
E532-1564
E532-1569
E532-1592
E532-1614
E532-1698
E532-1702
E532-1703
E532-1706
E532-1708
E532-1803
E532-1852
E532-1953
E532-1976
E532-2276
E532-2984
E567-0017
E567-0019
E567-0020
E567-0024
E567-0025
E567-0047
E567-0068
E567-0081
E567-0086
E567-0122
E567-0126
E567-0133
E567-0139
E567-0173
E567-0212
E567-0215
E567-0225
E567-0228
E567-0281
E569-0046
E569-0054
E569-0065
E569-0078
E569-0079
E569-0117
E569-0134
E569-0144
E569-0193
E569-0215
E569-0217
E569-0237
E569-0318
E589-3238
E772-0061
E772-0101
E772-0221
F038-0019
F038-0074
F038-0100
F038-0144
F038-0169
F038-0181
F038-0190
F038-0194
F038-0195
F038-0199
F038-0200
F255-0268
F255-0540
F353-0204
F353-0213
F353-0229
F353-0430
F353-0661
F353-0662
F353-0803
F353-0807
F353-0811
F353-0849
F354-0003
F354-0203
F354-0427
F402-0377
F671-0146
F671-0185
F674-0281
F674-0302
F674-0305
F677-0302
F680-0578
F680-0579
F688-0079
F688-0083
F688-0105
F704-0092
F704-0117
F704-0144
F704-0164
F704-0180
F704-0232
F704-0241
F704-0246
F704-0254
F752-0012
F752-0018
F752-0024
F752-0025
F752-0026
F752-0045
F752-0049
F752-0077
F752-0095
F752-0118
F752-0137
F752-0167
F752-0175
F752-0186
F752-0200
F779-0397
F779-0935
F779-7115
F784-0289
G122-1611
G122-1653
G122-1680
G122-1710
G122-1719
G122-1723
G122-1731
G122-1737
G265-0412
G265-0414
G357-1508
G357-1695
G357-1744
G357-1838
G357-2005
G357-2090
G357-2118
G370-0078
G370-0148
G370-0491
G370-0593
G370-0834
G370-1593
G751-0561
G751-0753
G751-1409
G751-1816
G751-2184
G751-5515
G751-5840
G751-5881
G751-5885
G751-5887
G751-5901
G751-5903
G751-5922
G751-5942
G751-5952
G751-5968
G751-5976
G751-6021
G808-0164
G884-0384
G884-0418
G884-0422
G884-0649
G884-0743
G884-0821
G884-0951
G884-1048
K906-2542
L986-0500
M049-0244
M049-0682
M049-0688
M049-1514
M339-0751
M339-0814
M339-1288
M350-0100
M350-0751
P162-1115
